# Supplementary material for: Study protocol for the Anesthesiology Control Tower—Feedback Alerts to Supplement Treatments (ACTFAST-3) trial: a pilot randomized controlled trial in intraoperative telemedicine
Source: F1000Res. 2018 Aug 24;7:623. Originally published 2018 May 22. [Version 2] doi: 10.12688/f1000research.14897.2 (PMC6039946; doi:10.12688/f1000research.14897.2)
Supplement: Supplementary file 1 [file f1000research-7-17085-s0000.tgz]

Archive with 1 entries (1 files):
- a27c0832-beec-48d2-beb5-bf8e639da154.docx
